# Supplementary material for: Synthesis of some novel coumarin isoxazol sulfonamide hybrid compounds, 3D-QSAR studies, and antibacterial evaluation
Source: Sci Rep. 2021 Oct 11;11:20088. doi: 10.1038/s41598-021-99618-w (PMC8505453; doi:10.1038/s41598-021-99618-w)
Supplement: Supplementary file 1 — Supplementary Tables. [file 41598_2021_99618_MOESM1_ESM.csv]

Role	Structure	Activity (e.coli-pMIC)	e.coli-pMIC	Pred (Field for e.coli-pMIC)	S.aureus-pMIC	Pred (Field for S.aureus-pMIC)
Training Set	O=C1C=C([C@@H]2CC(S([O-])(O)Nc3ccccc3)C(=C[C@@H]2O1)C)C/N=[N+]=[N-]	3.9	3.903089987	4	5.397940009	5.5
Training Set	O=C1C=C([C@@H]2CC(S([O-])(O)Nc3ccc(OC)cc3)C(=C[C@@H]2O1)C)C/N=[N+]=[N-]	3.6	3.602059991	3.7	5.397940009	5.3
Training Set	O=S(=O)(Nc1ccc(OCC)cc1)C2=C[C@H]3C(=CC(O[C@H]3C=C2C)=O)C/N=[N+]=[N-]	4.2	4.204119983	4.2	5.698970004	5.8
Training Set	[O-][N+](=O)c1ccccc1NS([O-])(O)C2C(=C[C@H]3[C@@H](C2)C(=CC(O3)=O)C/N=[N+]=[N-])C	3.3	3.301029996	3.4	6	5.7
Training Set	O=C1C=C([C@@H]2CC(S([O-])(O)Nc3cccc([N+]([O-])=O)c3)C(=C[C@@H]2O1)C)C/N=[N+]=[N-]	3.9	3.903089987	3.6	5.397940009	5.4
Training Set	O=C1C=C([C@@H]2CC(S([O-])(O)Nc3ccc([N+]([O-])=O)cc3)C(=C[C@@H]2O1)C)C/N=[N+]=[N-]	3.6	3.602059991	3.5	5.698970004	5.8
Training Set	Clc1cccc(NS([O-])(O)C2C[C@H]3C(=CC(O[C@H]3C=C2C)=O)C/N=[N+]=[N-])c1	3.3	3.301029996	3.5	6	5.4
Training Set	Clc1cc(Cl)ccc1NS([O-])(O)C2C[C@@H]3C(=CC(O[C@@H]3C=C2C)=O)C/N=[N+]=[N-]	3.3	3.301029996	3.3	4.505149978	4.4
Training Set	Clc1c(Cl)ccc(NS(=O)(=O)C=2C(=C[C@H]3[C@@H](C2)C(C/N=[N+]=[N-])=CC(O3)=O)C)c1	3.3	3.301029996	3.5	5.397940009	5.6
Training Set	Brc1ccc(NS([O-])(O)C2C[C@H]3C(=CC(O[C@H]3C=C2C)=O)C/N=[N+]=[N-])cc1	3.3	3.301029996	3.3	4.795880017	5.1
Training Set	Clc1cc(NS([O-])(O)C2C[C@H]3C(=CC(O[C@H]3C=C2C)=O)C/N=[N+]=[N-])ccc1C	3.3	3.301029996	3.4	5.096910013	5.3
Training Set	Clc1cc([N+]([O-])=O)ccc1NS([O-])(O)C2C(=C[C@H]3[C@@H](C2)C(C/N=[N+]=[N-])=CC(O3)=O)C	3.3	3.301029996	3.2	5.698970004	5.7
Training Set	Clc1ccc(NS([O-])(O)C2C[C@H]3C(=CC(O[C@H]3C=C2C)=O)C/N=[N+]=[N-])c([N+]([O-])=O)c1	3.3	3.301029996	3.3	5.397940009	5.4
Training Set	[O-][N+](=O)c1cc(ccc1N=[S@]([O-])(=O)C2=C[C@H]3C(=CC(O[C@H]3C=C2C)=O)C/N=[N+]=[N-])C	3.6	3.602059991	3.7	4.795880017	4.9
Training Set	O=C1C=C([C@@H]2CC(S([O-])(O)Nc3ccc([N+]([O-])=O)cc3C)C(=C[C@@H]2O1)C)C/N=[N+]=[N-]	3.9	3.903089987	3.7	4.795880017	4.7
Training Set	Fc1ccccc1Cn2c3ccccc3nc2S(=O)(=O)c4ccc(NC(=O)C)cc4	3.59	3.591760035	3.8	3.290730039	3.5
Training Set	Fc1cccc(Cn2c3ccccc3nc2S(=O)(=O)c4ccc(NC(=O)C)cc4)c1	3.89	3.89279003	3.9	3.290730039	3.4
Training Set	Fc1ccc(Cn2c3ccccc3nc2S(=O)(=O)c4ccc(NC(=O)C)cc4)cc1	4.49	4.494850022	4.5	5.397940009	5.3
Training Set	Clc1ccccc1Cn2c3ccccc3nc2S(=O)(=O)c4ccc(NC(=O)C)cc4	4.49	4.494850022	4.6	4.494850022	4.7
Training Set	S=C1NN=C(N1c2ccccc2)Cc3cc(OC)c(OC)cc3S(=O)(=O)N(C)C	4	4	3.9	3.823908741	3.7
Training Set	S=C1NN=C(N1c2ccccc2)Cc3cc(OC)c(OC)cc3S(=O)(=O)N(CC)CC	4	4	4	3.823908741	3.9
Training Set	S=C1NN=C(N1c2ccccc2)Cc3cc(OC)c(OC)cc3S(=O)(=O)N4CCOCC4	4	4	4	3.823908741	3.8
Training Set	S=C1NN=C(N1c2ccccc2)Cc3cc(OC)c(OC)cc3S(=O)(=O)N4CCCC4	Invalid	Invalid	4	Invalid	3.8
Training Set	O=S(=O)(NNC(=O)Cc1nc2ccccc2s1)c3ccccc3	3.6	3.602059991	3.7	3	3
Training Set	O=S(=O)(NNC(=O)Cc1nc2ccccc2s1)c3ccc(cc3)C	3.6	3.602059991	3.6	3	3
Training Set	O=S(=O)(N[C@H]1N=CC=CN1)c2ccc(-n3cc(Sc4nc5ccccc5[nH]4)nn3)cc2	3.89	3.89279	4	3.89279	4
Training Set	[O-]S(O)(Nc1nccs1)c2ccc(-n3cc(Sc4nc5ccccc5[nH]4)nn3)cc2	4.19	4.193820026	4.1	3.89279003	3.9
Training Set	O=S(=O)(NC(N)N)c1ccc(-n2cc(Sc3nc4ccccc4[nH]3)nn2)cc1	3.59	3.591760035	3.5	3.290730039	3.4
Training Set	O=S(=O)(N)c1ccc(N/C=C/2C(Oc3ccccc3C2=O)=O)cc1	5.03	5.034046111	5.1	5.034046111	5.1
Training Set	O=S(=O)(N)c1ccc(CCN/C=C/2C(Oc3ccccc3C2=O)=O)cc1	5	4.999997516	5	4.999997516	5
Training Set	O=S(=O)(NC1=NCCS1)c2ccc(N/C=C/3C(Oc4ccccc4C3=O)=O)cc2	5	4.997962682	4.9	4.600015248	4.7
Training Set	O=S(=O)(NC=1C[C@@H](ON1)C)c2ccc(N/C=C/3C(Oc4ccccc4C3=O)=O)cc2	5	4.997956267	5.3	4.997956267	5
Training Set	Clc1ccc(C(=O)N(S(=O)(=O)c2ccc(cc2)C)CCC)cc1	4	4	3.9	3.602059991	3.7
Training Set	Oc1ccccc1NS([O-])(O)c2ccc(cc2)C	4.3	4.301029996	4.3	3.602059991	3.6
Training Set	ClC1=CC(Cl)=C/C(=C/Nc2ccc(S(=O)(=O)N[C@@H]3C=C(ON3)C)cc2)C1=O	4.8	4.795880017	4.8	4.795880017	4.7
Training Set	ClC=1C=C(Cl)C(=O)[C@@H](CNc2ccc(S(=O)(=O)Nc3nccs3)cc2)C1	5.1	5.096910013	5	5.096910013	4.9
Training Set	O=C1C=CC([N+]([O-])=O)=C/C1=C/Nc2ccc(S([O-])(O)Nc3nccs3)cc2	4.19	4.193820026	4.5	4.494850022	4.5
Training Set	Oc1cc(c(NN=c2ccc(S([O-])(O)Nc3ncccn3)cc2)cc1C(C)C)C	Invalid	Invalid	4	4.698970004	4.7
Training Set	O=S(=O)(N)c1ccc(/N=N/c2cc(C(C)C)c(O)cc2C)cc1	Invalid	Invalid	4.2	4.397940009	4.6
Training Set	OS([O-])(O)c1ccc(=NNc2cc(C(C)C)c(O)cc2C)cc1	Invalid	Invalid	3.5	4.698970004	4.7
Training Set	O=S(=O)(N[NH+]1C(=O)C(=C(SC)C(=C1N)C#N)c2nc3ccccc3s2)c4ccccc4	4.2	4.204119983	4.1	3	3
Training Set	O=C1C(=c2c(=C([NH+]1NS(=O)(=O)c3ccccc3)N)c(n[nH]2)N)c4nc5ccccc5s4	4.51	4.505149978	4.4	4.505149978	4.4
Training Set	O=S(=O)(N[NH+]1C(=O)C(=c2c(=C1N)c(n[nH]2)N)c3nc4ccccc4s3)c5ccc(cc5)C	4.51	4.505149978	4.5	4.505149978	4.5
Training Set	O=C1C=C([C@@H]2CC(S([O-])(O)Nc3ccc(c(c3)C)C)C(=C[C@@H]2O1)C)C/N=[N+]=[N-]	3.9	3.903089987	3.6	5.397940009	5.3
Training Set	Oc1cc(c(NN=c2ccc(S([O-])(O)Nc3cc(on3)C)cc2)cc1C(C)C)C	Invalid	Invalid	4	4.698970004	4.6
Training Set	O=C1C=C([C@@H]2CC(S([O-])(O)Nc3ccc(cc3C)C)C(=C[C@@H]2O1)C)C/N=[N+]=[N-]	3.3	3.301029996	3.3	4.795880017	5.1
Training Set	O=S(=O)(N[C@@H]1[C@@H](C)C(=NO1)C)c2ccc(-n3cc(Sc4nc5ccccc5[nH]4)nn3)cc2	4.19	4.193820026	4	3.89279003	3.7
Training Set	O=S(=O)(Nc1nc(cc(n1)C)C)c2ccc(N/C=C/3C(Oc4ccccc4C3=O)=O)cc2	4.22	4.218123962	4.8	4.218123962	5.7
Training Set	O=S(=O)(N[C@H]1C=CC=CN1)c2ccc(/N=N/c3cc(C(C)C)c(O)cc3C)cc2	Invalid	Invalid	4.6	4.397940009	5.2
Training Set	O=S(=O)(N[C@@H]1C=CC=CN1)c2ccc(-n3cc(Sc4nc5ccccc5[nH]4)nn3)cc2	4.19	4.193820026	4.5	3.89279003	4.1
Training Set	O=C1C=C([C@@H]2CC(S([O-])(O)Nc3ccccc3OC)C(=C[C@@H]2O1)C)C/N=[N+]=[N-]	3.6	3.60206	3.5	4.50515	5
Training Set	Clc1ccccc1NS([O-])(O)C2C(=C[C@H]3[C@@H](C2)C(C/N=[N+]=[N-])=CC(O3)=O)C	3.3	3.301029996	3.4	6	5.9
Training Set	Clc1cccc(Cn2c3ccccc3nc2S(=O)(=O)c4ccc(NC(=O)C)cc4)c1	4.19	4.193820026	4	4.494850022	4.2
Training Set	Clc1ccc(N2C(=S)NN=C2Cc3cc(OC)c(OC)cc3S(=O)(=O)N(CC)CC)cc1	4	4	4	3.823908741	3.8
Training Set	O=S(=O)(NC(N)=N)c1ccc(N/C=C/2C(Oc3ccccc3C2=O)=O)cc1	4.98	4.98398131	5	4.98398131	5.1
Training Set	O=S(=O)(N)c1ccc(CN/C=C/2C(Oc3ccccc3C2=O)=O)cc1	5.02	5.016675541	5.2	5.016675541	5.1
Training Set	O=S(=O)(N[C@@H]1C=C(ON1)C)c2ccc(N/C=C/3C(=O)C(=CC(=C3)C)C)cc2	4.19	4.193820026	4.2	4.193820026	4.1
Training Set	O=S(=O)(NC(=O)C)c1ccc(/N=N/c2cc(C(C)C)c(O)cc2C)cc1	Invalid	Invalid	4.6	4.397940009	4.3
Training Set	O=S(=O)(N[NH+]1C(=O)C(=C(SC)C(=C1N)C#N)c2nc3ccccc3s2)c4ccc(cc4)C	3.9	3.903089987	4	3.602059991	3.6
Training Set	O=C1C=C([C@@H]2CC(S([O-])(O)Nc3cccc(c3)C)C(=C[C@@H]2O1)C)C/N=[N+]=[N-]	3.3	3.301029996	4.3	4.795880017	4.1
Test Set	O=C1C=C([C@@H]2CC(S([O-])(O)Nc3cccc(OC)c3)C(=C[C@@H]2O1)C)C/N=[N+]=[N-]	3.3	3.301029996	3.3	4.795880017	4.7
Test Set	Clc1ccc(NS([O-])(O)C2C[C@H]3C(=CC(O[C@H]3C=C2C)=O)C/N=[N+]=[N-])cc1	3.3	3.301029996	3.3	5.096910013	5.1
Test Set	S=C1NN=C(N1c2ccccc2)Cc3cc(OC)c(OC)cc3S(=O)(=O)N4CCCCC4	4	4	4	3.823908741	3.8
Test Set	Clc1ccc(N2C(=S)NN=C2Cc3cc(OC)c(OC)cc3S(=O)(=O)N4CCCCC4)cc1	4	4	3.9	3.823908741	3.8
Test Set	Clc1ccc(N2C(=S)NN=C2Cc3cc(OC)c(OC)cc3S(=O)(=O)N4CCOCC4)cc1	3.82	3.823908741	3.9	3.823908741	3.8
Test Set	Clc1ccc(N2C(=S)NN=C2Cc3cc(OC)c(OC)cc3S(=O)(=O)N4CCCC4)cc1	3.82	3.823908741	3.8	3.823908741	3.6
Test Set	O=S(=O)(N[C@@H]1C=C(ON1)C)c2ccc(N/C=C/3C(=O)C=CC([N+]([O-])=O)=C3)cc2	4.49	4.494850022	4.5	4.494850022	4.5
Test Set	O=C1C(C(C)(C)C)=CC(C(C)(C)C)=C/C1=C/Nc2ccc(S([O-])(O)Nc3nccs3)cc2	3.89	3.89279003	3.9	3.89279003	3.9
Test Set	O=S(=O)(NC(N)N)c1ccc(/N=N/c2cc(C(C)C)c(O)cc2C)cc1	Invalid	Invalid	3.6	4.096910013	4.3
Test Set	O=S(=O)(NNC(=O)Cc1nc2ccccc2s1)c3ccc(cc3)C	3.6	3.602059991	3.6	3	3
Test Set	Clc1ccc(Cn2c3ccccc3nc2S(=O)(=O)c4ccc(NC(=O)C)cc4)cc1	3.89	3.89279003	4	3.290730039	3.2
Test Set	Clc1ccc(N2C(=S)NN=C2Cc3cc(OC)c(OC)cc3S(=O)(=O)N(C)C)cc1	4	4	4	3.823908741	3.8
Test Set	O=S(=O)(N)c1ccc(NC=2C=C[NH+](N/C=C/3C(Oc4ccccc4C3=O)=O)[CH2-]N2)cc1	4.6	4.601058398	4.5	5.300690014	5.5
Test Set	Clc1cc(Cl)ccc1Cn2c3ccccc3nc2S(=O)(=O)c4ccc(NC(=O)C)cc4	5.1	5.096910013	3.9	4.193820026	3.5
Test Set	O=S(=O)(N[C@@H]1N=C(C=C(N1)C)C)c2ccc(-n3cc(Sc4nc5ccccc5[nH]4)nn3)cc2	3.89	3.89279003	4.3	4.193820026	4.2
